# Supplementary material for: Bard Versus the 2022 American Society of Plastic Surgeons In-Service Examination: Performance on the Examination in Its Intern Year
Source: Aesthet Surg J Open Forum. 2023 Jul 19;6:ojad066. doi: 10.1093/asjof/ojad066 (PMC10776237; doi:10.1093/asjof/ojad066)
Supplement: ojad066_Supplementary_Data [file ojad066_supplementary_data.zip]

Archive with 3 entries (3 files):
- 23-0059_Supplemental Table 1_with ref.docx
- 23-0059_Supplemental Table 2.docx
- 23-0059_Supplemental Table 3.docx
